# Supplementary material for: Pilot testing of the International Council of Cardiovascular Prevention and Rehabilitation Registry
Source: Int J Qual Health Care. 2023 Jul 3;35(3):mzad050. doi: 10.1093/intqhc/mzad050 (PMC10329404; doi:10.1093/intqhc/mzad050)
Supplement: mzad050_Supp [file mzad050_supp.zip]

Archive with 1 entries (1 files):
- suppl_data/ICRR Pilot_manuscript_Suppl1_vIJQHC_SGinput-clean.docx
